# Supplementary material for: catena-Poly[[bis­(thio­cyanato-κN)iron(II)]-bis­(μ-dipyrazin-2-yl di­sulfide-κ2 N 4:N 4′)]
Source: Acta Crystallogr Sect E Struct Rep Online. 2013 Aug 10;69(Pt 9):m487. doi: 10.1107/S1600536813021958 (PMC3884442; doi:10.1107/S1600536813021958)
Supplement: Supplementary file 1 [file e-69-0m487-sup1.cif]

##############################################################################
#                                                                            #
# This CIF contains the data in a paper accepted for publication in          #
# Acta Crystallographica Section E. It conforms to the requirements of       #
# Notes for Authors for Acta Crystallographica Section E, and has been       #
# peer reviewed under the auspices of the IUCr Commission on Journals.       #
#                                                                            #
# Full details of the Crystallographic Information File format               #
# are given in the paper "The Crystallographic Information File (CIF):       #
# a New Standard Archive File for Crystallography" by S. R. Hall, F. H.      #
# Allen and I. D. Brown [Acta Cryst. (1991), A47, 655-685].                  #
#                                                                            #
# The current version of the core CIF dictionary is obtainable from          #
# ftp://ftp.iucr.org/pub/cif_core.dic.                                       #
#                                                                            #
# Software is freely available for graphical display of the structure(s)     #
# in this CIF. For information consult the CIF software page                 #
# http://www.iucr.org/resources/cif/software.                                #
#                                                                            #
# This file may be used for bona fide research purposes within the           #
# scientific community so long as proper attribution is given to the journal # 
# article from which it was obtained.                                        #
#                                                                            #
##############################################################################
data_I
_audit_creation_method     SHELXL-97
_chemical_name_systematic
;\
<i>catena</i>-Poly[[bis(thiocyanato-\k<i>N</i>)iron(II)]-bis(\m-\
dipyrazin-2-yl disulfide-\k^2^<i>N</i>^4^:<i>N</i>^4'^)]
;
_chemical_name_common     ?
_chemical_formula_moiety     'C18 H12 Fe N10 S6'
_chemical_formula_sum     'C18 H12 Fe N10 S6'
_chemical_formula_iupac     '[Fe (N C S)2 (C8 H6 N4 S2)2]'
_chemical_formula_weight     616.59
_chemical_melting_point     ?
_symmetry_cell_setting     orthorhombic
_symmetry_space_group_name_H-M     'C m c a'
_symmetry_space_group_name_Hall     '-C 2bc 2'
loop_
    _symmetry_equiv_pos_as_xyz
    'x, y, z'
    '-x, -y+1/2, z+1/2'
    'x, -y, -z'
    '-x, y+1/2, -z+1/2'
    'x+1/2, y+1/2, z'
    '-x+1/2, -y+1, z+1/2'
    'x+1/2, -y+1/2, -z'
    '-x+1/2, y+1, -z+1/2'
    '-x, -y, -z'
    'x, y-1/2, -z-1/2'
    '-x, y, z'
    'x, -y-1/2, z-1/2'
    '-x+1/2, -y+1/2, -z'
    'x+1/2, y, -z-1/2'
    '-x+1/2, y+1/2, z'
    'x+1/2, -y, z-1/2'
_cell_length_a     19.0530(10)
_cell_length_b     8.0559(5)
_cell_length_c     16.1952(9)
_cell_angle_alpha     90.00
_cell_angle_beta     90.00
_cell_angle_gamma     90.00
_cell_volume     2485.8(2)
_cell_formula_units_Z     4
_cell_measurement_reflns_used     7765
_cell_measurement_theta_min     3.02
_cell_measurement_theta_max     25.99
_cell_measurement_temperature     293
_exptl_crystal_description     block
_exptl_crystal_colour     red
_exptl_crystal_size_max     0.105
_exptl_crystal_size_mid     0.081
_exptl_crystal_size_min     0.046
_exptl_crystal_density_diffrn     1.648
_exptl_crystal_density_meas     ?
_exptl_crystal_density_method     'not measured'
_exptl_crystal_F_000     1248
_exptl_absorpt_coefficient_mu     1.141
_exptl_absorpt_correction_type     numerical
_exptl_absorpt_process_details     '(X-SHAPE and X-RED32; Stoe & Cie, 2008)'
_exptl_absorpt_correction_T_min     0.7816
_exptl_absorpt_correction_T_max     0.9016
_exptl_special_details     ?
_diffrn_ambient_temperature     293
_diffrn_radiation_type     MoK\a
_diffrn_radiation_wavelength     0.71073
_diffrn_radiation_source     'fine-focus sealed tube'
_diffrn_radiation_monochromator     graphite
_diffrn_measurement_device_type     'Stoe IPDS-2'
_diffrn_measurement_method     '\w scan'
_diffrn_detector_area_resol_mean     ?
_diffrn_reflns_number     7765
_diffrn_reflns_av_R_equivalents     0.0349
_diffrn_reflns_av_sigmaI/netI     0.0168
_diffrn_reflns_theta_min     3.02
_diffrn_reflns_theta_max     25.99
_diffrn_reflns_theta_full     25.99
_diffrn_measured_fraction_theta_max     0.986
_diffrn_measured_fraction_theta_full     0.986
_diffrn_reflns_limit_h_min     -23
_diffrn_reflns_limit_h_max     21
_diffrn_reflns_limit_k_min     -9
_diffrn_reflns_limit_k_max     9
_diffrn_reflns_limit_l_min     -19
_diffrn_reflns_limit_l_max     17
_diffrn_standards_number     0
_diffrn_standards_interval_count     ?
_diffrn_standards_interval_time     0
_diffrn_standards_decay_%     0
_refine_special_details
;
 Refinement of F^2^ against ALL reflections.  The weighted R-factor wR and
 goodness of fit S are based on F^2^, conventional R-factors R are based
 on F, with F set to zero for negative F^2^. The threshold expression of
 F^2^ > 2sigma(F^2^) is used only for calculating R-factors(gt) etc. and is
 not relevant to the choice of reflections for refinement.  R-factors based
 on F^2^ are statistically about twice as large as those based on F, and R-
 factors based on ALL data will be even larger.
;
_reflns_number_total     1242
_reflns_number_gt     1077
_reflns_threshold_expression     I>2sigma(I)
_refine_ls_structure_factor_coef     Fsqd
_refine_ls_matrix_type     full
_refine_ls_R_factor_all     0.0607
_refine_ls_R_factor_gt     0.0505
_refine_ls_wR_factor_gt     0.1079
_refine_ls_wR_factor_ref     0.1127
_refine_ls_goodness_of_fit_ref     1.152
_refine_ls_restrained_S_all     1.152
_refine_ls_number_reflns     1242
_refine_ls_number_parameters     86
_refine_ls_number_restraints     0
_refine_ls_hydrogen_treatment     constr
_refine_ls_weighting_scheme     calc
_refine_ls_weighting_details
         'calc w=1/[\s^2^(Fo^2^)+(0.0413P)^2^+5.3642P] where P=(Fo^2^+2Fc^2^)/3'
_atom_sites_solution_hydrogens     geom
_atom_sites_solution_primary     direct
_atom_sites_solution_secondary     difmap
_refine_ls_shift/su_max     0.000
_refine_ls_shift/su_mean     0.000
_refine_diff_density_max     0.690
_refine_diff_density_min     -0.338
_refine_ls_extinction_method     none
_refine_ls_extinction_coef     ?
loop_
    _atom_type_symbol
    _atom_type_description
    _atom_type_scat_dispersion_real
    _atom_type_scat_dispersion_imag
    _atom_type_scat_source
    'C' 'C' 0.0033 0.0016
                         'International Tables Vol C Tables 4.2.6.8 and 6.1.1.4'
    'H' 'H' 0.0000 0.0000
                         'International Tables Vol C Tables 4.2.6.8 and 6.1.1.4'
    'N' 'N' 0.0061 0.0033
                         'International Tables Vol C Tables 4.2.6.8 and 6.1.1.4'
    'S' 'S' 0.1246 0.1234
                         'International Tables Vol C Tables 4.2.6.8 and 6.1.1.4'
    'Fe' 'Fe' 0.3463 0.8444
                         'International Tables Vol C Tables 4.2.6.8 and 6.1.1.4'
_computing_data_collection     'X-AREA (Stoe & Cie, 2008)'
_computing_cell_refinement     'X-AREA (Stoe & Cie, 2008)'
_computing_data_reduction     'X-AREA (Stoe & Cie, 2008)'
_computing_structure_solution     'SHELXS97 (Sheldrick, 2008)'
_computing_structure_refinement     'SHELXL97 (Sheldrick, 2008)'
_computing_molecular_graphics
               'XP in SHELXTL (Sheldrick, 2008) and DIAMOND (Brandenburg, 2012)'
_computing_publication_material     'XCIF in SHELXTL (Sheldrick, 2008)'
loop_
    _atom_site_type_symbol
    _atom_site_label
    _atom_site_fract_x
    _atom_site_fract_y
    _atom_site_fract_z
    _atom_site_U_iso_or_equiv
    _atom_site_adp_type
    _atom_site_calc_flag
    _atom_site_refinement_flags
    _atom_site_occupancy
    _atom_site_symmetry_multiplicity
    _atom_site_disorder_assembly
    _atom_site_disorder_group
    Fe Fe1 0.5000 0.0000 0.5000 0.0384(3) Uani d S 1 4 . .
    N N1 0.5000 0.1936(5) 0.5832(3) 0.0507(10) Uani d S 1 2 . .
    C C1 0.5000 0.3240(5) 0.6134(3) 0.0397(10) Uani d S 1 2 . .
    S S1 0.5000 0.50646(16) 0.65366(9) 0.0640(4) Uani d S 1 2 . .
    N N10 0.41517(13) 0.1291(3) 0.42501(17) 0.0428(6) Uani d . 1 1 . .
    C C10 0.37695(15) 0.2524(4) 0.4557(2) 0.0445(7) Uani d . 1 1 . .
    H H10 0.3819 0.2818 0.5109 0.053 Uiso calc R 1 1 . .
    C C11 0.32962(17) 0.3380(4) 0.4062(2) 0.0490(8) Uani d . 1 1 . .
    C C12 0.3600(2) 0.1830(6) 0.2972(2) 0.0713(11) Uani d . 1 1 . .
    H H12 0.3561 0.1563 0.2415 0.086 Uiso calc R 1 1 . .
    C C13 0.4057(2) 0.0943(5) 0.3454(2) 0.0579(9) Uani d . 1 1 . .
    H H13 0.4309 0.0073 0.3219 0.070 Uiso calc R 1 1 . .
    N N11 0.32128(18) 0.3053(4) 0.3271(2) 0.0649(9) Uani d . 1 1 . .
    S S11 0.27348(5) 0.50102(12) 0.43778(8) 0.0687(3) Uani d . 1 1 . .
loop_
    _atom_site_aniso_label
    _atom_site_aniso_U_11
    _atom_site_aniso_U_22
    _atom_site_aniso_U_33
    _atom_site_aniso_U_12
    _atom_site_aniso_U_13
    _atom_site_aniso_U_23
    Fe1 0.0371(5) 0.0304(4) 0.0478(5) 0.000 0.000 -0.0021(4)
    N1 0.053(2) 0.039(2) 0.060(2) 0.000 0.000 -0.0075(19)
    C1 0.037(2) 0.041(2) 0.041(2) 0.000 0.000 0.0057(19)
    S1 0.0814(10) 0.0398(7) 0.0709(9) 0.000 0.000 -0.0098(6)
    N10 0.0386(14) 0.0393(13) 0.0505(15) 0.0010(11) 0.0018(12) 0.0033(11)
    C10 0.0367(15) 0.0400(16) 0.0567(18) 0.0007(13) -0.0023(15) 0.0000(14)
    C11 0.0394(17) 0.0375(16) 0.070(2) -0.0023(13) -0.0072(16) 0.0005(15)
    C12 0.080(3) 0.079(3) 0.055(2) 0.011(2) -0.010(2) -0.005(2)
    C13 0.060(2) 0.057(2) 0.056(2) 0.0099(18) -0.0037(18) -0.0035(17)
    N11 0.065(2) 0.0616(19) 0.068(2) 0.0059(16) -0.0192(17) 0.0015(16)
    S11 0.0492(5) 0.0527(5) 0.1041(8) 0.0138(4) -0.0205(5) -0.0146(6)
_geom_special_details
;
 All esds (except the esd in the dihedral angle between two l.s. planes)
 are estimated using the full covariance matrix.  The cell esds are taken
 into account individually in the estimation of esds in distances, angles
 and torsion angles; correlations between esds in cell parameters are only
 used when they are defined by crystal symmetry.  An approximate (isotropic)
 treatment of cell esds is used for estimating esds involving l.s. planes.
;
loop_
    _geom_bond_atom_site_label_1
    _geom_bond_atom_site_label_2
    _geom_bond_site_symmetry_2
    _geom_bond_distance
    _geom_bond_publ_flag
    Fe1 N1 9_656 2.061(4) ?
    Fe1 N1 . 2.061(4) y
    Fe1 N10 . 2.273(3) y
    Fe1 N10 11_655 2.273(3) ?
    Fe1 N10 3_556 2.273(3) ?
    Fe1 N10 9_656 2.273(3) ?
    N1 C1 . 1.158(6) ?
    C1 S1 . 1.608(5) ?
    N10 C10 . 1.328(4) ?
    N10 C13 . 1.332(5) ?
    C10 C11 . 1.390(4) ?
    C10 H10 . 0.9300 ?
    C11 N11 . 1.318(5) ?
    C11 S11 . 1.769(3) ?
    C12 N11 . 1.323(5) ?
    C12 C13 . 1.371(5) ?
    C12 H12 . 0.9300 ?
    C13 H13 . 0.9300 ?
    S11 S11 3_566 2.015(2) ?
loop_
    _geom_angle_atom_site_label_1
    _geom_angle_atom_site_label_2
    _geom_angle_atom_site_label_3
    _geom_angle_site_symmetry_1
    _geom_angle_site_symmetry_3
    _geom_angle
    _geom_angle_publ_flag
    N1 Fe1 N1 9_656 . 180.00(18) y
    N1 Fe1 N10 9_656 . 89.81(11) y
    N1 Fe1 N10 . . 90.19(11) y
    N1 Fe1 N10 9_656 11_655 89.81(11) ?
    N1 Fe1 N10 . 11_655 90.19(11) ?
    N10 Fe1 N10 . 11_655 90.62(13) y
    N1 Fe1 N10 9_656 3_556 90.19(11) ?
    N1 Fe1 N10 . 3_556 89.81(11) ?
    N10 Fe1 N10 . 3_556 89.38(13) y
    N10 Fe1 N10 11_655 3_556 180.0 ?
    N1 Fe1 N10 9_656 9_656 90.19(11) ?
    N1 Fe1 N10 . 9_656 89.81(11) ?
    N10 Fe1 N10 . 9_656 180.00(11) ?
    N10 Fe1 N10 11_655 9_656 89.38(13) ?
    N10 Fe1 N10 3_556 9_656 90.62(13) ?
    C1 N1 Fe1 . . 164.1(4) ?
    N1 C1 S1 . . 179.0(4) ?
    C10 N10 C13 . . 116.5(3) ?
    C10 N10 Fe1 . . 122.1(2) ?
    C13 N10 Fe1 . . 121.1(2) ?
    N10 C10 C11 . . 120.7(3) ?
    N10 C10 H10 . . 119.6 ?
    C11 C10 H10 . . 119.6 ?
    N11 C11 C10 . . 122.7(3) ?
    N11 C11 S11 . . 110.9(3) ?
    C10 C11 S11 . . 126.4(3) ?
    N11 C12 C13 . . 122.3(4) ?
    N11 C12 H12 . . 118.9 ?
    C13 C12 H12 . . 118.9 ?
    N10 C13 C12 . . 121.8(4) ?
    N10 C13 H13 . . 119.1 ?
    C12 C13 H13 . . 119.1 ?
    C11 N11 C12 . . 116.0(3) ?
    C11 S11 S11 . 3_566 106.45(13) ?
_iucr_refine_instructions_details
;
TITL Fe(NCS)2(2-Chlorpyrazin)4   (woe625), New: Cmca
CELL  0.71073   19.0530    8.0559   16.1952    90.000    90.000    90.000
ZERR  4           0.0010    0.0005    0.0009     0.000     0.000     0.000
LATT   7
SYMM             - X ,    0.50000 - Y ,    0.50000 + Z
SYMM               X ,            - Y ,            - Z
SYMM             - X ,    0.50000 + Y ,    0.50000 - Z
SFAC  C H N S Fe
UNIT  72 48 40 24 4
L.S. 10
ACTA
HTAB
BOND $H
OMIT 2 0 0
OMIT 12 8 5
WGHT    0.041300    5.364200
FVAR       0.55101
FE1   5    0.500000    0.000000    0.500000    10.25000    0.03710    0.03036 =
         0.04782   -0.00214    0.00000    0.00000
N1    3    0.500000    0.193576    0.583240    10.50000    0.05292    0.03915 =
         0.06001   -0.00746    0.00000    0.00000
C1    1    0.500000    0.323956    0.613378    10.50000    0.03719    0.04115 =
         0.04064    0.00569    0.00000    0.00000
S1    4    0.500000    0.506459    0.653655    10.50000    0.08142    0.03976 =
         0.07091   -0.00978    0.00000    0.00000
N10   3    0.415174    0.129099    0.425009    11.00000    0.03859    0.03929 =
         0.05052    0.00329    0.00179    0.00102
C10   1    0.376946    0.252396    0.455714    11.00000    0.03672    0.03998 =
         0.05674   -0.00005   -0.00235    0.00069
AFIX  43
H10   2    0.381900    0.281755    0.510944    11.00000   -1.20000
AFIX   0
C11   1    0.329617    0.338016    0.406192    11.00000    0.03945    0.03746 =
         0.07010    0.00047   -0.00719   -0.00227
C12   1    0.360015    0.183020    0.297151    11.00000    0.08004    0.07877 =
         0.05504   -0.00492   -0.01039    0.01143
AFIX  43
H12   2    0.356101    0.156298    0.241476    11.00000   -1.20000
AFIX   0
C13   1    0.405736    0.094271    0.345404    11.00000    0.06023    0.05748 =
         0.05609   -0.00354   -0.00374    0.00993
AFIX  43
H13   2    0.430855    0.007326    0.321870    11.00000   -1.20000
AFIX   0
N11   3    0.321282    0.305341    0.327069    11.00000    0.06538    0.06157 =
         0.06787    0.00151   -0.01916    0.00591
S11   4    0.273477    0.501024    0.437784    11.00000    0.04924    0.05266 =
         0.10412   -0.01455   -0.02049    0.01377
HKLF 4
REM  Fe(NCS)2(2-Chlorpyrazin)4   (woe625), New: Cmca
REM R1 =  0.0505 for   1077 Fo > 4sig(Fo)  and  0.0607 for all   1242 data
REM     86 parameters refined using      0 restraints
END
WGHT      0.0413      5.3657
REM Highest difference peak  0.690,  deepest hole -0.338,  1-sigma level  0.054
Q1    1   0.2676  0.5000  0.5000  10.50000  0.05    0.69
Q2    1   0.5000  0.0662  0.5459  10.50000  0.05    0.24
Q3    1   0.4682  0.4468  0.6735  11.00000  0.05    0.23
Q4    1   0.3130  0.4049  0.4362  11.00000  0.05    0.20
Q5    1   0.5000  0.0449  0.4538  10.50000  0.05    0.19
Q6    1   0.4521  0.0912  0.4534  11.00000  0.05    0.17
Q7    1   0.5000  0.5624  0.6771  10.50000  0.05    0.17
Q8    1   0.5000  0.0848  0.6175  10.50000  0.05    0.17
Q9    1   0.4375  0.0320  0.4605  11.00000  0.05    0.16
Q10   1   0.4512  0.0171  0.5298  11.00000  0.05    0.16
Q11   1   0.4050  0.1670  0.3773  11.00000  0.05    0.15
Q12   1   0.4472  0.1492  0.4248  11.00000  0.05    0.15
Q13   1   0.4036  0.1629  0.4490  11.00000  0.05    0.14
Q14   1   0.4721  0.2795  0.5902  11.00000  0.05    0.14
Q15   1   0.2907  0.2985  0.3711  11.00000  0.05    0.14
Q16   1   0.2914  0.2375  0.3202  11.00000  0.05    0.14
Q17   1   0.2599  0.6289  0.4708  11.00000  0.05    0.13
Q18   1   0.3407  0.2446  0.3291  11.00000  0.05    0.13
Q19   1   0.2662  0.3799  0.3997  11.00000  0.05    0.12
Q20   1   0.5000  0.6061  0.5912  10.50000  0.05    0.12
;
data_global
_journal_date_recd_electronic     2013-07-26
_journal_date_accepted     2013-08-06
_journal_name_full     'Acta Crystallographica, Section E'
_journal_year     2013
_journal_volume     69
_journal_issue      9
_journal_page_first     m487
_journal_page_last     m487
_journal_paper_category     QM
_journal_paper_doi     10.1107/S1600536813021958
_journal_coeditor_code     NR2047
_publ_contact_author
;
      Susanne W\"ohlert
      Institut f\"ur Anorganische Chemie
      Christian-Albrechts-Universit\"at Kiel
      Max-Eyth-Strasse 2
      D-24118 Kiel
      Germany
;
_publ_contact_author_email     swoehlert@ac.uni-kiel.de
_publ_contact_author_fax     '(+)431-880-1520'
_publ_contact_author_phone     '(+)431-880-5546'
_publ_section_title
;
<i>catena</i>-Poly[[bis(thiocyanato-\k<i>N</i>)iron(II)]-bis(\m-dipyrazin-2-yl
disulfide-\k^2^<i>N</i>^4^:<i>N</i>^4'^)]
;
loop_
    _publ_author_name
    _publ_author_footnote
    _publ_author_address
    'W\"ohlert, Susanne' .
;
Institut f\"ur Anorganische Chemie
Christian-Albrechts-Universit\"at Kiel
Max-Eyth-Strasse 2
24118 Kiel
Germany
;
    'Je\&s, Inke' .
;
Institut f\"ur Anorganische Chemie
Christian-Albrechts-Universit\"at Kiel
Max-Eyth-Strasse 2
24118 Kiel
Germany
;
    'N\"ather, Christian' .
;
Institut f\"ur Anorganische Chemie
Christian-Albrechts-Universit\"at Kiel
Max-Eyth-Strasse 2
24118 Kiel
Germany
;
_publ_section_synopsis     .
