# Supplementary material for: catena-Poly[[bis­(thio­cyanato-κN)iron(II)]-bis­(μ-dipyrazin-2-yl di­sulfide-κ2 N 4:N 4′)]
Source: Acta Crystallogr Sect E Struct Rep Online. 2013 Aug 10;69(Pt 9):m487. doi: 10.1107/S1600536813021958 (PMC3884442; doi:10.1107/S1600536813021958)
Supplement: Supplementary file 2 [file e-69-0m487-Isup2.hkl]

# 
# h,k,l, Fc-squared, Fo-squared, sigma(Fo-squared) and status flag 
# 
data_I
_shelx_title ' Fe(NCS)2(2-Chlorpyrazin)4   (woe625), New: Cmca' 
_shelx_refln_list_code          4 
_shelx_F_calc_maximum      187.70 
_exptl_crystal_F_000      1248.00 
_reflns_d_resolution_high  0.8110 
 
loop_ 
 _symmetry_equiv_pos_as_xyz 
 'x, y, z' 
 '-x, -y+1/2, z+1/2' 
 'x, -y, -z' 
 '-x, y+1/2, -z+1/2' 
 'x+1/2, y+1/2, z' 
 '-x+1/2, -y+1, z+1/2' 
 'x+1/2, -y+1/2, -z' 
 '-x+1/2, y+1, -z+1/2' 
 '-x, -y, -z' 
 'x, y-1/2, -z-1/2' 
 '-x, y, z' 
 'x, -y-1/2, z-1/2' 
 '-x+1/2, -y+1/2, -z' 
 'x+1/2, y, -z-1/2' 
 '-x+1/2, y+1/2, z' 
 'x+1/2, -y, z-1/2' 
 
_cell_length_a    19.0530 
_cell_length_b     8.0559 
_cell_length_c    16.1952 
_cell_angle_alpha  90.000 
_cell_angle_beta   90.000 
_cell_angle_gamma  90.000 
 
_shelx_F_squared_multiplier     1.000 
 
loop_ 
 _refln_index_h 
 _refln_index_k 
 _refln_index_l 
 _refln_F_squared_calc 
 _refln_F_squared_meas 
 _refln_F_squared_sigma 
 _refln_observed_status 
  14   0   0    11385.12    10877.84     71.37 o 
  16   0   0      681.89      715.69     48.25 o 
  18   0   0     7981.06     8165.87     59.81 o 
  20   0   0      494.90      518.82     42.59 o 
  22   0   0     5509.54     5723.63     54.68 o 
   0   2   0    20072.15    20215.60     77.17 o 
   2   2   0      458.82     1112.03    142.41 o 
   6   2   0     6881.43     6527.18     34.46 o 
   8   2   0    14295.86    13550.05     95.92 o 
  10   2   0     6334.97     6221.71     36.24 o 
  12   2   0     3528.67     3633.05     28.56 o 
  14   2   0     9502.65     9119.78     31.52 o 
  16   2   0      894.42      782.89     22.20 o 
  18   2   0     4106.32     4333.75     34.04 o 
  20   2   0       57.15       44.05     33.11 o 
  22   2   0     1677.69     1802.74     26.58 o 
   2   4   0      130.96       54.02     23.43 o 
   6   4   0     5468.06     5576.60     50.94 o 
   8   4   0    29992.43    29998.18    391.22 o 
  10   4   0     2737.48     2587.40     52.88 o 
  12   4   0      142.05      207.91     35.70 o 
  14   4   0     5363.15     5321.48     75.90 o 
  16   4   0     1623.37     1470.27     38.86 o 
  18   4   0     5477.96     5414.99     58.73 o 
  20   4   0      117.43      162.59     16.95 o 
   0   6   0    35230.55    32932.41     53.21 o 
   2   6   0       40.10       46.38     19.25 o 
   4   6   0    25686.54    24668.42    218.48 o 
   6   6   0     7422.25     6997.78     53.94 o 
   8   6   0     4513.87     4749.60     55.66 o 
  10   6   0     1561.78     1546.48     32.41 o 
  12   6   0     5149.56     4954.41    195.65 o 
  14   6   0     3823.66     3639.12    127.08 o 
  16   6   0       65.85      142.67     58.79 o 
  18   6   0     3020.14     3007.53     74.11 o 
   0   8   0     8022.15     7866.40     88.11 o 
   2   8   0      253.19      228.19     17.01 o 
   4   8   0     3516.88     3584.44     28.78 o 
   6   8   0      286.40      333.55     25.20 o 
   8   8   0     2665.66     2635.77     45.88 o 
  10   8   0     1040.68      939.92     38.70 o 
  12   8   0      205.25      213.47     39.34 o 
   1   1   1     5160.36     6288.07     49.38 o 
   3   1   1    23233.93    26114.17    130.60 o 
   7   1   1    10866.83    10579.60     39.41 o 
   9   1   1     2562.96     2082.89     24.04 o 
  11   1   1    20503.50    19580.85    101.36 o 
  13   1   1      904.96      850.89     21.47 o 
  15   1   1     5703.10     5559.30     47.48 o 
  17   1   1     1206.87     1278.01     22.46 o 
  19   1   1      594.29      653.19     18.96 o 
  21   1   1      365.79      315.14     17.89 o 
  23   1   1       61.17       75.42     17.25 o 
   0   2   1     4753.78     5017.44     39.50 o 
   2   2   1     4833.86     5583.51     36.60 o 
   4   2   1     5138.09     5467.31     25.10 o 
   6   2   1     9271.65     9345.95     52.57 o 
   8   2   1     1697.68     1699.80     19.30 o 
  10   2   1      264.39      271.80     20.54 o 
  12   2   1       13.52       17.27     17.87 o 
  14   2   1      903.75      806.29     19.55 o 
  16   2   1      375.82      374.48     16.04 o 
  18   2   1      368.29      421.18     15.49 o 
  20   2   1      127.85      121.51     22.29 o 
  22   2   1       44.72       57.21     16.43 o 
   1   3   1       95.59       98.78     19.30 o 
   3   3   1      807.60      561.63     18.88 o 
   5   3   1      200.70      335.86     16.07 o 
   7   3   1    22753.56    22145.67    123.22 o 
   9   3   1    10082.59     9620.47     59.46 o 
  11   3   1    11787.54    11426.15     75.07 o 
  13   3   1     3394.32     3233.42     26.04 o 
  15   3   1     2499.42     2553.12     14.95 o 
  17   3   1      285.66      241.57     12.62 o 
  19   3   1     1053.86     1096.45     17.19 o 
  21   3   1        3.61        8.18     12.21 o 
   0   4   1     1438.55     1564.92     24.88 o 
   2   4   1      911.56      803.25     16.76 o 
   4   4   1       42.18       76.72     14.60 o 
   6   4   1       85.47      152.99     14.48 o 
   8   4   1     2497.30     2512.77     24.33 o 
  10   4   1      482.88      403.08     18.61 o 
  12   4   1      310.34      318.37     15.09 o 
  14   4   1      769.46      798.95     17.04 o 
  16   4   1       55.76       93.67     13.50 o 
  18   4   1      100.55      132.01     11.95 o 
  20   4   1       65.86       69.12     11.78 o 
   1   5   1      374.83      354.78     14.06 o 
   3   5   1     8113.20     7634.78     45.69 o 
   5   5   1       97.43       93.66     14.39 o 
   7   5   1    11318.13    10745.84     88.14 o 
   9   5   1     1210.90     1203.05     14.54 o 
  11   5   1     2435.38     2448.21     39.51 o 
  13   5   1      928.32     1029.86     29.91 o 
  15   5   1     3647.74     3649.26     66.95 o 
  17   5   1       11.96       38.08     13.16 o 
  19   5   1      655.13      692.99     15.10 o 
   0   6   1     1084.99      945.75     25.01 o 
   2   6   1      179.20      183.54     17.72 o 
   4   6   1       13.08       55.40     17.72 o 
   6   6   1        0.58        9.81     12.75 o 
   8   6   1       55.29       81.95     12.04 o 
  10   6   1      240.63      305.70     16.04 o 
  12   6   1      606.21      674.75     15.51 o 
  14   6   1       30.99       50.16     15.29 o 
  16   6   1       10.74       33.62     17.70 o 
  18   6   1       17.15       57.92     17.47 o 
   1   7   1      117.04      152.14     13.00 o 
   3   7   1     1247.71     1228.00     14.23 o 
   5   7   1     1153.55     1173.30     11.93 o 
   7   7   1     1286.79     1365.96     23.15 o 
   9   7   1      569.89      603.19     11.77 o 
  11   7   1     2313.27     2355.21     27.33 o 
  13   7   1      247.15      361.11     15.03 o 
  15   7   1     1185.62     1213.63     39.77 o 
   0   8   1       82.31      117.34     26.57 o 
   2   8   1       31.92       33.46     13.66 o 
   4   8   1        9.92       28.36     11.50 o 
   6   8   1        0.03       21.38     10.36 o 
   8   8   1        7.08       47.03     16.87 o 
  10   8   1        1.75       15.22     15.23 o 
  12   8   1      106.62      164.98     13.67 o 
   1   9   1      296.42      264.00     14.64 o 
   3   9   1      285.02      317.58     18.05 o 
   5   9   1       22.81       52.68     10.83 o 
   7   9   1      806.41      838.10     17.40 o 
   9   9   1      243.07      296.46     12.02 o 
   2   0   2      407.94      161.71     69.22 o 
   6   0   2     5871.17     6007.71     48.26 o 
   8   0   2    15882.95    16061.69     85.41 o 
  10   0   2     4738.45     5026.39     53.84 o 
  12   0   2      949.62      983.24     37.03 o 
  14   0   2     3110.02     3164.61     41.46 o 
  16   0   2       86.46      108.06     32.51 o 
  18   0   2     3223.87     3277.24     35.02 o 
  20   0   2      424.95      433.55     28.74 o 
  22   0   2      979.58     1100.69     42.93 o 
   1   1   2    16952.44    18084.16     84.64 o 
   5   1   2     7460.93     7680.93     60.93 o 
   7   1   2     1263.85     1635.58     30.41 o 
   9   1   2     4127.40     4326.51     25.19 o 
  11   1   2      856.95      924.97     21.79 o 
  13   1   2      213.98      225.30     18.79 o 
  15   1   2     1087.86     1051.22     19.81 o 
  17   1   2       10.11       14.34     19.92 o 
  19   1   2      666.58      563.32     19.37 o 
  21   1   2      115.13      109.32     18.80 o 
  23   1   2       72.50      114.84     19.33 o 
   0   2   2    21133.62    21041.10    192.61 o 
   2   2   2    15611.51    16080.57     77.01 o 
   4   2   2    26651.79    26431.32     97.59 o 
   6   2   2       66.32       94.60     18.90 o 
   8   2   2     1304.41     1151.74     19.95 o 
  10   2   2       20.36       43.15     18.95 o 
  12   2   2     1281.34     1331.25     18.28 o 
  14   2   2     2344.71     2417.37     18.04 o 
  16   2   2      224.82      215.33     15.80 o 
  18   2   2     1341.56     1435.93     15.80 o 
  20   2   2        4.97       62.49     16.89 o 
  22   2   2     1174.28     1216.04     28.04 o 
   1   3   2     3633.16     3701.86     21.73 o 
   3   3   2     3857.19     3557.54     20.14 o 
   5   3   2     1594.85     1714.34     17.02 o 
   7   3   2      617.25      686.96     16.96 o 
   9   3   2      440.09      488.69     17.41 o 
  11   3   2     2347.86     2312.51     17.75 o 
  13   3   2     1181.95     1129.76     15.62 o 
  15   3   2      152.25      147.36     13.18 o 
  17   3   2      157.59      132.51     12.35 o 
  19   3   2        6.52       18.65     12.39 o 
  21   3   2      247.70      254.69     14.90 o 
   0   4   2    17560.75    16723.12    179.20 o 
   2   4   2     1833.91     1682.82     16.38 o 
   4   4   2     6777.45     6371.34     38.87 o 
   6   4   2        3.30       69.40     16.16 o 
   8   4   2    10445.60    10563.90    119.56 o 
  10   4   2      329.98      350.62     18.28 o 
  12   4   2      120.06      131.08     14.80 o 
  14   4   2     1354.50     1375.17     16.80 o 
  16   4   2      124.16      124.90     13.26 o 
  18   4   2     1898.24     1874.35     24.26 o 
  20   4   2       58.85      104.13     11.42 o 
   1   5   2        1.96       41.43     14.59 o 
   3   5   2     2380.19     2277.05     16.40 o 
   5   5   2       11.88       22.53     15.03 o 
   7   5   2     1172.80     1162.88     19.97 o 
   9   5   2     1580.33     1584.77     27.03 o 
  11   5   2       97.13       98.05     17.13 o 
  13   5   2       84.75       78.74     15.44 o 
  15   5   2      332.78      382.53     15.22 o 
  17   5   2      259.62      268.40     20.71 o 
  19   5   2        8.89       50.34     11.02 o 
   0   6   2     4083.06     3915.97     62.95 o 
   2   6   2      179.94      155.37     13.72 o 
   4   6   2     8094.21     7982.57     34.53 o 
   6   6   2       66.16       79.00     13.23 o 
   8   6   2      541.75      562.73     17.42 o 
  10   6   2      626.16      629.81     14.58 o 
  12   6   2     1218.96     1206.14     20.84 o 
  14   6   2      661.19      683.80     29.75 o 
  16   6   2       96.34      113.53     13.98 o 
  18   6   2      861.84      876.21     25.37 o 
   1   7   2      242.16      243.40     20.68 o 
   3   7   2      269.03      287.55     12.95 o 
   5   7   2      469.01      440.90     11.58 o 
   7   7   2      220.18      288.05     15.83 o 
   9   7   2     1024.45      848.31     22.19 o 
  11   7   2        8.00       -2.41     13.27 o 
  13   7   2       10.81       10.20     13.33 o 
  15   7   2      127.05       64.66     18.10 o 
   0   8   2     4516.55     4578.23     46.38 o 
   2   8   2      181.60      222.05     12.34 o 
   4   8   2      276.69      313.79     14.32 o 
   6   8   2       58.72       91.75     11.11 o 
   8   8   2      761.11      839.08     18.73 o 
  10   8   2      117.50      127.19     12.18 o 
  12   8   2       25.50       71.93     18.22 o 
   1   9   2      284.17      309.27     19.63 o 
   3   9   2      312.45      332.31     17.06 o 
   5   9   2        4.01        7.78     10.17 o 
   7   9   2      191.06      241.56     10.67 o 
   9   9   2       81.03       98.62     10.52 o 
   1   1   3    19089.64    22078.58    117.29 o 
   9   1   3     2057.51     1953.65     24.39 o 
  11   1   3    17577.08    17350.64    109.03 o 
  13   1   3     1393.27     1398.11     20.59 o 
  15   1   3     6907.65     7159.76     47.06 o 
  17   1   3     1492.01     1414.74     33.12 o 
  19   1   3     1599.14     1755.30     22.90 o 
  21   1   3      186.74      195.21     19.87 o 
  23   1   3      438.02      448.99     20.30 o 
   0   2   3        0.54       57.57     34.07 o 
   2   2   3     3921.40     4523.15     27.37 o 
   4   2   3       18.85       71.40     22.50 o 
   6   2   3    13355.70    14933.79     76.13 o 
   8   2   3      497.41      485.59     19.63 o 
  10   2   3     2189.30     2228.92     28.82 o 
  12   2   3      107.01      138.51     18.73 o 
  14   2   3      308.39      287.66     18.05 o 
  16   2   3      294.78      299.35     17.18 o 
  18   2   3      305.42      296.52     14.99 o 
  20   2   3        8.76       35.79     17.28 o 
  22   2   3       40.80       51.04     14.16 o 
   1   3   3    13624.64    13942.90     73.87 o 
   3   3   3    27939.43    28367.31    157.00 o 
   5   3   3     1669.49     1565.26     17.75 o 
   7   3   3    23923.09    23820.98    188.35 o 
   9   3   3     6387.91     6176.35     30.40 o 
  11   3   3     4621.60     4784.78     24.64 o 
  13   3   3     1274.21     1161.06     15.60 o 
  15   3   3     5668.89     5780.32     33.34 o 
  17   3   3       46.57       65.32     12.51 o 
  19   3   3     1375.29     1478.98     20.46 o 
  21   3   3      354.00      344.76     12.38 o 
   0   4   3     3059.12     3131.30     28.87 o 
   2   4   3      264.64      232.51     15.74 o 
   4   4   3      570.69      659.77     13.83 o 
   6   4   3     1068.30     1080.19     14.89 o 
   8   4   3        7.70       32.20     17.68 o 
  10   4   3        0.08       24.81     17.43 o 
  12   4   3        8.45       29.58     14.71 o 
  14   4   3       23.64       16.16     14.10 o 
  16   4   3       72.46       85.02     13.14 o 
  18   4   3       82.35       92.52     13.24 o 
  20   4   3       34.33       49.48     11.69 o 
   1   5   3    12879.76    12373.26    108.29 o 
   3   5   3     8412.47     8227.62     39.09 o 
   5   5   3     6797.24     6695.68     39.20 o 
   7   5   3     7756.37     7753.72     51.44 o 
   9   5   3     1557.03     1479.66     26.85 o 
  11   5   3    12691.29    12619.05    166.39 o 
  13   5   3      626.53      614.47     16.45 o 
  15   5   3     1579.95     1723.53     16.73 o 
  17   5   3      548.35      496.87     15.51 o 
  19   5   3      878.78      865.03     12.11 o 
   0   6   3     1077.70     1079.76     21.08 o 
   2   6   3      874.25      846.76     14.26 o 
   4   6   3       39.66       84.96     13.42 o 
   6   6   3      367.83      385.63     12.47 o 
   8   6   3      169.21      200.74     11.95 o 
  10   6   3       50.46       94.34     14.11 o 
  12   6   3      599.73      519.61     17.65 o 
  14   6   3       11.26       37.62     14.25 o 
  16   6   3       20.20       83.68     17.13 o 
  18   6   3      177.89      132.71     18.65 o 
   1   7   3     4355.93     4251.25     29.06 o 
   3   7   3     4872.46     4666.02     42.74 o 
   5   7   3      891.89      867.47     24.27 o 
   7   7   3     4194.01     4194.56     43.50 o 
   9   7   3     1451.80     1379.87     13.78 o 
  11   7   3     2671.14     2715.54     56.59 o 
  13   7   3      463.03      420.79     14.24 o 
  15   7   3     1063.42     1077.71     18.81 o 
   0   8   3       40.69       38.48     16.37 o 
   2   8   3       41.10       67.49     15.06 o 
   4   8   3       42.86       42.64     10.97 o 
   6   8   3       78.96      117.27     12.86 o 
   8   8   3        8.65        2.52     12.51 o 
  10   8   3      129.39      152.05     16.02 o 
  12   8   3      184.93      156.34     15.25 o 
   1   9   3      918.75      892.04     19.99 o 
   3   9   3     1539.79     1586.12     11.88 o 
   5   9   3      779.55      717.89     16.62 o 
   7   9   3     1431.06     1410.74     11.30 o 
   9   9   3      298.62      276.87     12.11 o 
   0   0   4    15341.00    16592.64    117.42 o 
   2   0   4     1272.11     1560.63     62.38 o 
   4   0   4      662.23      672.69     56.96 o 
   6   0   4      327.69      292.84     56.36 o 
   8   0   4     5596.28     5609.30     60.97 o 
  10   0   4     2197.91     2282.61     59.35 o 
  12   0   4     2205.39     2304.92     41.91 o 
  14   0   4      276.87      301.48     36.25 o 
  16   0   4      872.82      830.66     34.61 o 
  18   0   4        2.97      -28.11     29.85 o 
  20   0   4       35.65       43.65     26.48 o 
  22   0   4        2.28        4.02     26.38 o 
   1   1   4      487.52      467.41     36.02 o 
   3   1   4        1.19       26.08     29.00 o 
   5   1   4    10723.00    11807.19     37.25 o 
   7   1   4     2286.34     2298.32     27.68 o 
   9   1   4       21.25       38.15     22.65 o 
  11   1   4      205.33      207.63     21.87 o 
  13   1   4       94.88      124.82     21.88 o 
  15   1   4      112.29      125.47     23.10 o 
  17   1   4        0.05       30.53     21.27 o 
  19   1   4      178.58      191.44     20.42 o 
  21   1   4      306.07      319.07     21.66 o 
   0   2   4      228.00      326.94     32.16 o 
   2   2   4      266.40      229.74     23.54 o 
   4   2   4     7948.58     9053.66     30.68 o 
   6   2   4     4180.92     4284.42     20.58 o 
   8   2   4       11.01       22.03     20.80 o 
  10   2   4      450.71      443.93     21.10 o 
  12   2   4     3460.79     3415.15     20.14 o 
  14   2   4      122.75      136.86     16.50 o 
  16   2   4      611.74      489.17     17.49 o 
  18   2   4      364.71      367.03     17.05 o 
  20   2   4      281.79      221.73     14.82 o 
  22   2   4      208.70      201.94     15.67 o 
   1   3   4       56.68      152.84     18.76 o 
   3   3   4       80.29      137.75     16.10 o 
   5   3   4     1328.62     1403.46     18.40 o 
   7   3   4       74.17      107.49     17.07 o 
   9   3   4     1069.83     1044.57     17.06 o 
  11   3   4      805.46      798.69     16.77 o 
  13   3   4      594.41      525.47     16.43 o 
  15   3   4       19.79       44.74     13.13 o 
  17   3   4        2.73       30.09     12.43 o 
  19   3   4       83.78      104.20     12.39 o 
  21   3   4      143.13      113.10     12.73 o 
   0   4   4     5563.53     5916.11     56.12 o 
   2   4   4      635.15      607.22     15.55 o 
   4   4   4      174.23      203.59     14.23 o 
   6   4   4        4.08       41.74     14.94 o 
   8   4   4      743.19      841.65     18.20 o 
  10   4   4      552.36      494.80     16.63 o 
  12   4   4     1122.42     1027.49     19.60 o 
  14   4   4       19.06       76.98     13.70 o 
  16   4   4      246.28      267.75     14.80 o 
  18   4   4      114.58      109.80     12.00 o 
  20   4   4       33.00       45.00     11.30 o 
   1   5   4       81.00       80.37     15.63 o 
   3   5   4        7.33       27.07     14.77 o 
   5   5   4       46.48       62.12     14.23 o 
   7   5   4     1456.60     1403.20     15.87 o 
   9   5   4      184.63      201.48     15.21 o 
  11   5   4      894.44      855.10     16.27 o 
  13   5   4      216.94      224.89     15.62 o 
  15   5   4      129.16      101.86     15.10 o 
  17   5   4      260.43      233.30     15.63 o 
  19   5   4       32.99       61.57     12.38 o 
   0   6   4      137.50      171.48     26.80 o 
   2   6   4       99.67      103.57     20.21 o 
   4   6   4       31.57       65.79     12.59 o 
   6   6   4      432.75      489.14     13.07 o 
   8   6   4      114.24      152.25     13.04 o 
  10   6   4       29.41       27.41     14.02 o 
  12   6   4       40.12       62.12     14.69 o 
  14   6   4       48.72       85.02     15.07 o 
  16   6   4        1.70       17.72     15.99 o 
  18   6   4       15.32       10.42     14.72 o 
   1   7   4      890.89      856.93     26.11 o 
   3   7   4       63.21       80.08     12.01 o 
   5   7   4       14.59       27.34     11.28 o 
   7   7   4      142.13      178.56     17.16 o 
   9   7   4      341.38      347.81     15.95 o 
  11   7   4        1.66       23.66     12.99 o 
  13   7   4        0.01       34.57     13.86 o 
  15   7   4      323.97      299.94     20.53 o 
   0   8   4      407.09      400.91     43.70 o 
   2   8   4      100.74      107.06     19.03 o 
   4   8   4      182.88      234.79     15.37 o 
   6   8   4      435.94      410.31     12.47 o 
   8   8   4      325.78      319.51     11.54 o 
  10   8   4      137.33      145.01     13.40 o 
  12   8   4      119.48      137.82     12.87 o 
   1   9   4      461.17      433.41     11.58 o 
   3   9   4       90.54      112.77     11.31 o 
   5   9   4      147.09      183.49     10.64 o 
   7   9   4       32.83       30.37     10.27 o 
   1   1   5     6378.29     6340.12     34.31 o 
   3   1   5      128.81      143.79     28.10 o 
   5   1   5    14557.09    14517.84     43.29 o 
   7   1   5     2097.86     2428.79     25.07 o 
   9   1   5     5602.25     5001.18     43.49 o 
  11   1   5       13.74       44.17     23.92 o 
  13   1   5     2954.64     2736.35     24.83 o 
  15   1   5      305.79      436.35     40.39 o 
  17   1   5     1158.96     1054.90     25.71 o 
  19   1   5      773.89      761.15     24.31 o 
  21   1   5       46.60       78.20     25.70 o 
   0   2   5      306.51      286.08     32.96 o 
   2   2   5      394.84      406.11     19.40 o 
   4   2   5      222.49      264.45     18.89 o 
   6   2   5       30.21       22.51     17.98 o 
   8   2   5     1077.35     1182.27     20.74 o 
  10   2   5       19.07       53.53     21.43 o 
  12   2   5        0.23       41.03     18.07 o 
  14   2   5       65.16       94.27     17.17 o 
  16   2   5        0.63       32.20     16.38 o 
  18   2   5       82.06      103.73     16.81 o 
  20   2   5      102.42       83.85     16.76 o 
  22   2   5        0.06       28.19     15.51 o 
   1   3   5     4414.03     4509.42     26.81 o 
   3   3   5     4850.67     5253.13     27.88 o 
   5   3   5     4007.55     3625.43     19.37 o 
   7   3   5     1079.70     1014.94     18.25 o 
   9   3   5     7213.41     6910.83     35.24 o 
  11   3   5      942.70     1118.90     16.49 o 
  13   3   5     1977.78     1884.32     16.86 o 
  15   3   5      279.06      326.61     12.89 o 
  17   3   5      254.59      269.53     12.77 o 
  19   3   5      143.92      180.76     12.62 o 
  21   3   5      114.13      135.13     13.09 o 
   0   4   5      544.83      562.81     21.28 o 
   2   4   5      978.61      955.40     16.11 o 
   4   4   5     1600.47     1580.90     15.43 o 
   6   4   5      721.91      681.40     15.70 o 
   8   4   5      500.62      505.55     17.47 o 
  10   4   5       53.65       65.31     16.67 o 
  12   4   5       31.94       34.13     16.18 o 
  14   4   5      603.75      623.34     15.68 o 
  16   4   5       15.73       25.54     14.21 o 
  18   4   5      151.07      184.73     12.15 o 
  20   4   5        2.73       41.15     11.45 o 
   1   5   5     3079.72     3050.16     33.47 o 
   3   5   5      305.40      383.76     16.42 o 
   5   5   5     1235.53     1249.13     20.23 o 
   7   5   5      138.31      195.97     14.27 o 
   9   5   5     2567.19     2420.29     22.67 o 
  11   5   5        4.16       34.63     17.41 o 
  13   5   5     2091.55     2048.82     22.86 o 
  15   5   5      203.42      259.77     15.76 o 
  17   5   5      119.02      135.99     15.31 o 
  19   5   5      163.42      185.57     13.75 o 
   0   6   5       17.99       41.34     18.11 o 
   2   6   5       57.91       98.82     14.36 o 
   4   6   5       14.04       27.09     12.64 o 
   6   6   5      622.92      579.70     12.67 o 
   8   6   5       64.81       60.51     13.87 o 
  10   6   5       77.51      133.98     13.52 o 
  12   6   5       85.03       60.72     13.36 o 
  14   6   5        0.24       43.21     15.38 o 
  16   6   5        0.20       46.89     22.75 o 
   1   7   5      960.59      911.53     21.41 o 
   3   7   5       77.58       92.00     12.89 o 
   5   7   5     3227.36     3101.14     37.44 o 
   7   7   5      441.66      489.31     13.73 o 
   9   7   5      651.05      728.58     18.94 o 
  11   7   5      143.68      175.28     15.63 o 
  13   7   5      496.27      510.08     17.00 o 
  15   7   5       29.54       63.47     13.19 o 
   0   8   5      204.16      238.22     16.53 o 
   2   8   5      234.92      217.71     14.52 o 
   4   8   5        1.92       10.00     10.90 o 
   6   8   5        1.37       32.64     11.54 o 
   8   8   5       16.66       41.28     15.90 o 
  10   8   5      248.95      268.34     13.27 o 
   1   9   5       36.08      113.57     14.67 o 
   3   9   5      344.65      320.23     10.96 o 
   5   9   5      259.59      270.76     10.40 o 
   7   9   5        6.14        5.84     10.50 o 
   0   0   6      129.46      218.47     53.25 o 
   2   0   6    26530.90    25292.55     93.48 o 
   4   0   6      406.64      556.15     49.06 o 
   6   0   6    21028.03    19442.25     75.72 o 
   8   0   6     2916.50     3128.39     49.70 o 
  10   0   6     4448.56     4214.65     53.06 o 
  12   0   6     2353.03     2204.11     48.15 o 
  14   0   6        5.22       49.31     41.11 o 
  16   0   6     4708.00     4546.36     46.24 o 
  18   0   6        5.79       17.95     35.80 o 
  20   0   6     2439.83     2417.05     39.03 o 
  22   0   6        0.88       52.83     33.69 o 
   1   1   6     6203.43     6523.51     29.76 o 
   3   1   6     1703.79     1741.92     29.00 o 
   5   1   6      651.50      620.55     24.97 o 
   7   1   6     2834.22     2846.95     23.61 o 
   9   1   6      839.35      803.38     22.74 o 
  11   1   6      365.78      377.79     24.31 o 
  13   1   6        0.21       17.90     23.47 o 
  15   1   6      578.32      566.78     26.76 o 
  17   1   6      132.56      164.53     24.78 o 
  19   1   6       82.66      124.05     54.20 o 
  21   1   6        0.00       35.68     23.51 o 
   0   2   6     4073.16     4829.11     35.26 o 
   4   2   6     4726.93     5170.13     31.31 o 
   6   2   6    17780.67    17121.07     72.76 o 
   8   2   6     9923.81    10164.29     45.93 o 
  10   2   6     7188.69     6909.01     39.32 o 
  12   2   6     8547.29     8432.23     58.41 o 
  14   2   6     1277.33     1262.53     18.87 o 
  16   2   6     4009.91     3895.92     30.21 o 
  18   2   6      178.30      156.23     21.35 o 
  20   2   6     2179.13     2056.97     28.45 o 
   1   3   6     1930.83     1773.63     19.89 o 
   3   3   6      956.00      947.69     16.88 o 
   5   3   6      425.78      443.87     16.23 o 
   7   3   6      931.44      943.91     19.26 o 
   9   3   6      490.58      555.64     16.79 o 
  11   3   6       26.22       56.68     16.45 o 
  13   3   6      216.60      202.16     14.08 o 
  15   3   6       95.65      111.65     13.55 o 
  17   3   6       70.73      113.20     13.33 o 
  19   3   6        0.44      -10.97     13.39 o 
  21   3   6       51.47       77.84     13.57 o 
   0   4   6     5439.93     6091.14    104.50 o 
   2   4   6    21231.32    20460.70    169.74 o 
   4   4   6      848.79      987.75     19.14 o 
   6   4   6    11024.86    10562.27     74.34 o 
   8   4   6     1079.86     1126.28     17.97 o 
  10   4   6     3523.42     3444.81     19.68 o 
  12   4   6     6713.98     6480.10     43.37 o 
  14   4   6      436.49      490.12     16.52 o 
  16   4   6     2527.75     2532.58     26.08 o 
  18   4   6        1.32       62.02     16.64 o 
  20   4   6      708.44      752.10     17.31 o 
   1   5   6       67.16       73.04     14.83 o 
   3   5   6      708.02      671.33     17.49 o 
   5   5   6      198.92      197.57     13.96 o 
   7   5   6        1.06       43.87     13.77 o 
   9   5   6        2.26       37.86     19.96 o 
  11   5   6      304.55      319.69     14.97 o 
  13   5   6      281.89      296.29     15.92 o 
  15   5   6       46.75       79.43     17.16 o 
  17   5   6      174.47      168.03     14.76 o 
  19   5   6       89.74      101.92     13.95 o 
   0   6   6        4.00       35.54     19.96 o 
   2   6   6     7692.71     7320.40     47.60 o 
   4   6   6     1131.19     1206.75     18.47 o 
   6   6   6     4975.19     4786.11     51.51 o 
   8   6   6     1457.77     1422.45     15.92 o 
  10   6   6      903.38      910.09     15.18 o 
  12   6   6      648.16      768.14     15.82 o 
  14   6   6      321.76      302.20     20.41 o 
  16   6   6     1683.27     1585.84     39.02 o 
   1   7   6       15.28       21.39     17.44 o 
   3   7   6       26.36       41.15     12.19 o 
   5   7   6       36.94       80.94     11.29 o 
   7   7   6        3.96       39.79     11.74 o 
   9   7   6        8.22       -3.66     13.87 o 
  11   7   6        2.62       34.38     16.49 o 
  13   7   6      135.37      149.73     23.97 o 
  15   7   6       13.40       47.78     13.59 o 
   0   8   6      104.38      161.36     16.30 o 
   2   8   6     4247.31     4054.31     41.15 o 
   4   8   6     1326.80     1230.63     15.82 o 
   6   8   6     3502.87     3409.83     37.15 o 
   8   8   6     1375.13     1351.44     36.00 o 
  10   8   6      688.02      652.57     15.04 o 
  12   8   6      667.41      616.79     16.18 o 
   1   9   6        1.20       29.12     13.23 o 
   3   9   6       56.44       57.83     13.38 o 
   5   9   6      224.21      214.62     11.09 o 
   7   9   6       34.84       56.79     10.89 o 
   1   1   7        5.65       45.07     21.62 o 
   3   1   7     2149.59     2220.66     26.68 o 
   5   1   7     5753.84     5516.68     36.43 o 
   7   1   7     3748.03     3329.10     22.17 o 
   9   1   7     6252.36     5901.29     33.72 o 
  11   1   7     2361.36     2097.71     40.41 o 
  13   1   7     2023.42     1858.99     32.25 o 
  15   1   7     1120.79     1053.30     28.30 o 
  17   1   7     1131.83     1108.69     26.57 o 
  19   1   7      133.67      139.09     24.64 o 
  21   1   7       18.62       19.86     51.17 o 
   0   2   7       29.41       64.95     29.01 o 
   2   2   7        8.30       47.58     18.99 o 
   4   2   7      761.33      778.20     19.31 o 
   6   2   7        4.27       14.93     20.33 o 
   8   2   7        1.78        9.13     18.29 o 
  10   2   7       78.20      117.85     19.21 o 
  12   2   7        2.16        8.01     18.16 o 
  14   2   7        2.56       32.42     16.97 o 
  16   2   7      132.17      174.08     15.59 o 
  18   2   7        2.56       -7.15     20.36 o 
  20   2   7        1.38       49.17     18.96 o 
   1   3   7     5215.24     5358.91     33.51 o 
   3   3   7      344.00      286.83     17.06 o 
   5   3   7     2362.19     2187.50     17.83 o 
   7   3   7     1718.06     1639.31     18.96 o 
   9   3   7     8151.12     7907.31     34.91 o 
  11   3   7      903.68      856.37     16.77 o 
  13   3   7     4495.42     4186.28     33.48 o 
  15   3   7        2.60       24.93     13.23 o 
  17   3   7      263.78      238.54     13.55 o 
  19   3   7        1.08        3.64     12.60 o 
   0   4   7       49.01      106.99     22.53 o 
   2   4   7       88.47      133.22     16.46 o 
   4   4   7        0.65       37.03     14.81 o 
   6   4   7       33.70       52.23     16.19 o 
   8   4   7      111.84      115.43     15.92 o 
  10   4   7      442.14      383.26     16.08 o 
  12   4   7       12.51       60.76     16.21 o 
  14   4   7       13.49       41.43     15.37 o 
  16   4   7       43.93       75.83     12.66 o 
  18   4   7        0.46       25.98     12.23 o 
   1   5   7       14.80       57.41     17.90 o 
   3   5   7      250.33      275.85     16.68 o 
   5   5   7     1246.68     1257.66     15.94 o 
   7   5   7     2706.58     2597.34     16.86 o 
   9   5   7     1224.92     1155.36     15.69 o 
  11   5   7      908.03      893.60     16.14 o 
  13   5   7     1539.86     1482.32     20.32 o 
  15   5   7      322.53      401.20     15.82 o 
  17   5   7      256.90      229.27     13.73 o 
   0   6   7      319.42      276.08     19.98 o 
   2   6   7      283.73      276.70     14.55 o 
   4   6   7       10.50       38.14     14.23 o 
   6   6   7       14.29       45.24     12.64 o 
   8   6   7       43.70       46.57     12.99 o 
  10   6   7        0.08       22.58     13.59 o 
  12   6   7       34.23       47.75     14.18 o 
  14   6   7       81.01       93.21     14.22 o 
  16   6   7       10.08        6.00     14.22 o 
   1   7   7       12.76       26.58     12.55 o 
   3   7   7      125.01      143.60     14.41 o 
   5   7   7     2254.86     2078.24     24.66 o 
   7   7   7       29.39       59.50     12.41 o 
   9   7   7      810.12      847.82     12.92 o 
  11   7   7      490.72      537.19     13.19 o 
  13   7   7      426.71      464.21     15.65 o 
   0   8   7        0.73      -10.25     17.19 o 
   2   8   7       14.06       52.79     16.42 o 
   4   8   7       89.61       90.92     10.80 o 
   6   8   7      181.22      191.55     17.00 o 
   8   8   7      100.02      150.01     20.42 o 
  10   8   7        9.53       27.19     12.40 o 
   1   9   7       27.41       30.45     11.97 o 
   3   9   7        0.92       17.60     10.47 o 
   5   9   7      249.06      248.36     13.33 o 
   0   0   8    19420.03    20262.71     82.28 o 
   2   0   8    27379.01    26083.26    102.06 o 
   4   0   8     2487.87     2733.64     33.59 o 
   6   0   8    12708.31    11738.42     83.52 o 
   8   0   8     1428.54     1595.30     47.07 o 
  10   0   8     2345.84     2346.00     46.57 o 
  12   0   8     1280.19     1389.18     44.53 o 
  14   0   8       98.28       58.53     39.59 o 
  16   0   8     2427.64     2555.22     40.91 o 
  18   0   8       24.72       40.71     35.93 o 
  20   0   8     2777.90     2737.06     33.99 o 
   1   1   8      984.49     1077.35     25.37 o 
   3   1   8      678.96      641.87     22.77 o 
   5   1   8      455.22      494.69     20.67 o 
   7   1   8      153.58      176.44     20.36 o 
   9   1   8     1944.76     1976.16     21.24 o 
  11   1   8      199.75      237.26     26.92 o 
  13   1   8      157.07      219.65     29.51 o 
  15   1   8      257.32      262.22     34.40 o 
  17   1   8      255.95      264.41     40.61 o 
  19   1   8        8.24       47.06     24.64 o 
  21   1   8       35.62       26.33     17.99 o 
   0   2   8      563.95      642.02     28.43 o 
   2   2   8    15919.07    14819.65     55.90 o 
   4   2   8     1742.24     1691.17     18.88 o 
   6   2   8    13973.56    13530.57     87.75 o 
   8   2   8      755.90      811.05     20.90 o 
  10   2   8     1981.08     1879.82     20.05 o 
  12   2   8     1572.86     1711.24     22.84 o 
  14   2   8        6.24       17.33     17.56 o 
  16   2   8     3079.97     3097.91     39.01 o 
  18   2   8       45.66       76.42     18.46 o 
  20   2   8      810.36      920.26     20.68 o 
   1   3   8       62.85      102.92     19.12 o 
   3   3   8       87.32      124.75     17.50 o 
   5   3   8       33.25       84.61     17.13 o 
   7   3   8      180.32      204.30     17.76 o 
   9   3   8       39.79       72.27     18.00 o 
  11   3   8        1.54       28.53     15.77 o 
  13   3   8       84.09      126.72     14.20 o 
  15   3   8      141.10      138.46     14.28 o 
  17   3   8      108.36      106.97     16.18 o 
  19   3   8       60.63       75.36     14.78 o 
   0   4   8      254.11      226.96     25.39 o 
   2   4   8    12791.41    12310.76    105.08 o 
   4   4   8       99.96       90.53     20.72 o 
   6   4   8     2934.99     2781.91     38.16 o 
   8   4   8        3.97       34.26     15.65 o 
  10   4   8     1543.91     1544.39     20.00 o 
  12   4   8     2689.87     2626.80     18.90 o 
  14   4   8      144.62      163.37     14.54 o 
  16   4   8      636.79      739.53     26.84 o 
  18   4   8      223.73      214.37     12.85 o 
   1   5   8     1046.04     1019.00     14.89 o 
   3   5   8      834.77      838.53     14.63 o 
   5   5   8       44.16      117.41     21.45 o 
   7   5   8        7.28       18.98     14.11 o 
   9   5   8       42.38       53.62     15.08 o 
  11   5   8        1.66       -3.14     15.01 o 
  13   5   8       11.02       33.56     15.05 o 
  15   5   8       34.60       36.64     14.63 o 
  17   5   8       30.16       44.20     13.58 o 
   0   6   8      126.81      107.64     18.91 o 
   2   6   8     6090.37     5907.38     96.54 o 
   4   6   8        3.54       12.91     13.34 o 
   6   6   8     2810.14     2888.49     26.96 o 
   8   6   8      633.78      589.53     16.11 o 
  10   6   8      991.69     1078.91     16.22 o 
  12   6   8      377.26      473.63     14.14 o 
  14   6   8       59.95       45.60     14.25 o 
  16   6   8     1209.51     1179.45     36.25 o 
   1   7   8        9.65       21.15     13.57 o 
   3   7   8      636.24      665.50     12.33 o 
   5   7   8      719.56      687.51     14.63 o 
   7   7   8       20.07       17.58     12.17 o 
   9   7   8      146.36      221.68     15.26 o 
  11   7   8       79.77      176.54     14.21 o 
  13   7   8      167.28      213.68     14.14 o 
   0   8   8      147.51      194.69     21.12 o 
   2   8   8     1201.80     1286.14     20.80 o 
   4   8   8       26.80       42.67     10.96 o 
   6   8   8     1960.05     1953.47     33.64 o 
   8   8   8       27.83       67.56     14.76 o 
  10   8   8      104.63      114.25     22.48 o 
   1   9   8        3.79       -3.25     12.92 o 
   3   9   8        1.85       18.65     11.00 o 
   1   1   9     4322.32     3951.40     25.91 o 
   3   1   9     2128.97     2181.04     23.57 o 
   5   1   9    20116.38    19777.27    161.20 o 
   7   1   9     1009.48     1311.96    122.68 o 
   9   1   9    10033.33     9566.96     46.04 o 
  11   1   9      220.20      259.51     27.13 o 
  13   1   9     4484.11     4422.51     26.74 o 
  15   1   9       91.93       95.51     25.62 o 
  17   1   9     2470.94     2392.07     25.78 o 
  19   1   9       43.78       34.89     19.51 o 
   0   2   9        9.06       52.78     28.02 o 
   2   2   9       33.03       85.44     17.89 o 
   4   2   9      155.91      200.65     22.53 o 
   6   2   9     1476.30     1478.17     24.15 o 
   8   2   9        7.89        5.24     18.06 o 
  10   2   9       18.42       36.46     16.74 o 
  12   2   9       90.20      115.63     18.90 o 
  14   2   9      390.22      381.30     18.37 o 
  16   2   9       46.30       66.94     41.15 o 
  18   2   9      345.72      299.53     19.78 o 
  20   2   9        0.08       22.20     19.43 o 
   1   3   9     9425.89     9350.05     37.47 o 
   3   3   9     5234.95     5166.73     23.77 o 
   5   3   9     8989.76     8790.83     53.36 o 
   7   3   9      342.77      365.65     16.90 o 
   9   3   9    11099.15    11007.39     65.86 o 
  11   3   9      327.56      324.62     15.53 o 
  13   3   9     7593.99     7265.64     71.97 o 
  15   3   9        9.45       34.34     12.83 o 
  17   3   9     1486.40     1493.97     18.33 o 
  19   3   9      246.83      240.41     13.65 o 
   0   4   9      517.85      468.50     25.28 o 
   2   4   9        0.46       12.22     15.83 o 
   4   4   9     1115.29     1035.04     15.65 o 
   6   4   9      868.63      890.26     15.04 o 
   8   4   9        5.63       18.31     16.65 o 
  10   4   9       94.44      158.67     16.18 o 
  12   4   9      276.24      279.82     16.93 o 
  14   4   9        0.15       10.75     15.10 o 
  16   4   9       28.23       43.38     14.24 o 
  18   4   9      239.38      234.55     21.44 o 
   1   5   9     5540.38     5418.19     73.67 o 
   3   5   9      194.11      272.57     14.22 o 
   5   5   9     3885.46     3695.25     36.46 o 
   7   5   9       13.98       28.01     13.17 o 
   9   5   9     4433.97     4474.68     33.07 o 
  11   5   9      176.35      130.81     14.62 o 
  13   5   9     2235.10     2306.05     43.99 o 
  15   5   9        1.92        7.58     15.75 o 
  17   5   9      650.72      642.65     17.28 o 
   0   6   9        0.30       35.22     28.80 o 
   2   6   9      177.61      192.48     13.31 o 
   4   6   9       69.29      139.96     20.23 o 
   6   6   9       44.43       48.23     13.93 o 
   8   6   9       70.08       72.46     13.04 o 
  10   6   9       28.98       26.08     14.24 o 
  12   6   9      181.51      199.12     13.97 o 
  14   6   9        2.24       -5.15     13.67 o 
   1   7   9     1157.73     1181.33     15.56 o 
   3   7   9     1155.01     1104.68     12.09 o 
   5   7   9     2153.49     2093.80     25.88 o 
   7   7   9      173.14      146.16     13.17 o 
   9   7   9     2834.55     2741.35     56.00 o 
  11   7   9        1.13       34.42     13.57 o 
   0   8   9      149.93      176.77     31.66 o 
   2   8   9       18.97       47.98     11.31 o 
   4   8   9       70.81       88.89     11.46 o 
   6   8   9       42.71       27.38     14.83 o 
   8   8   9       50.44       67.94     11.57 o 
   0   0  10      845.13      800.67     46.77 o 
   2   0  10     2259.52     2076.32     37.06 o 
   4   0  10      124.17       57.09     34.47 o 
   6   0  10     9510.79     9244.00     53.83 o 
   8   0  10      145.62      123.92     28.88 o 
  10   0  10        9.20        6.32     40.94 o 
  12   0  10      880.64      812.98     40.18 o 
  14   0  10      369.08      366.49     37.28 o 
  16   0  10      292.94      248.61     35.41 o 
  18   0  10       47.50       71.67     33.83 o 
  20   0  10      514.51      385.89     35.24 o 
   1   1  10      743.74      824.85     20.78 o 
   3   1  10      840.87      948.84     21.62 o 
   5   1  10        0.73       12.83     23.18 o 
   7   1  10      557.99      447.91     20.33 o 
   9   1  10      589.55      619.22     22.43 o 
  11   1  10     1321.65     1285.44     24.19 o 
  13   1  10       55.50      111.34     21.79 o 
  15   1  10      170.05      166.20     21.98 o 
  17   1  10        2.77       30.32     30.69 o 
  19   1  10       47.01       64.91     28.85 o 
   0   2  10     3083.53     2788.46     65.27 o 
   2   2  10     1573.64     1453.63     19.19 o 
   4   2  10     1282.92     1176.82     23.33 o 
   6   2  10      352.05      328.71     21.19 o 
   8   2  10      119.44       85.98     19.06 o 
  10   2  10      385.56      336.13     21.00 o 
  12   2  10      265.31      279.29     21.58 o 
  14   2  10        5.16       11.85     18.12 o 
  16   2  10      696.17      708.57     26.40 o 
  18   2  10       36.84       84.38     18.02 o 
   1   3  10      429.16      391.34     17.33 o 
   3   3  10       53.09       90.52     16.71 o 
   5   3  10     1073.87     1062.20     19.69 o 
   7   3  10        8.36       37.20     18.71 o 
   9   3  10       64.21       72.55     17.78 o 
  11   3  10       49.79       69.31     16.44 o 
  13   3  10       40.16       69.11     14.82 o 
  15   3  10        3.73       34.60     13.14 o 
  17   3  10       37.38       25.16     13.23 o 
  19   3  10       26.89       34.19     15.50 o 
   0   4  10     1935.50     1839.25     26.82 o 
   2   4  10     1969.35     1809.66     16.73 o 
   4   4  10      161.61      172.25     16.26 o 
   6   4  10      113.37      146.24     16.40 o 
   8   4  10      327.22      368.86     16.25 o 
  10   4  10      419.70      397.07     16.14 o 
  12   4  10      190.97      163.35     16.83 o 
  14   4  10       37.21       38.91     14.92 o 
  16   4  10       15.48       50.35     18.41 o 
  18   4  10       58.81      110.71     20.46 o 
   1   5  10      701.33      661.02     16.07 o 
   3   5  10       50.70       33.51     17.45 o 
   5   5  10        2.18        6.05     14.06 o 
   7   5  10       32.43       33.01     14.40 o 
   9   5  10       68.08       88.35     14.73 o 
  11   5  10      124.40      121.16     13.90 o 
  13   5  10      105.02      116.61     14.91 o 
  15   5  10        0.81       19.03     13.34 o 
   0   6  10      427.33      425.10     35.44 o 
   2   6  10      814.97      813.24     13.87 o 
   4   6  10     1145.70     1165.81     22.49 o 
   6   6  10      857.79      818.17     19.84 o 
   8   6  10       76.06       68.60     14.04 o 
  10   6  10      214.46      195.40     13.31 o 
  12   6  10      104.65      133.19     14.06 o 
  14   6  10        4.27       -7.12     19.90 o 
   1   7  10       33.71       72.93     14.06 o 
   3   7  10       62.75       67.72     12.08 o 
   5   7  10       12.32       21.21     13.21 o 
   7   7  10      116.19      157.31     17.88 o 
   9   7  10      116.47      156.62     15.18 o 
  11   7  10        0.00       36.99     16.29 o 
   0   8  10      701.56      728.02     38.98 o 
   2   8  10      136.38      148.75     11.54 o 
   4   8  10        4.08       44.60     11.37 o 
   6   8  10       30.31       36.29     11.18 o 
   1   1  11     3306.74     3026.86     24.51 o 
   3   1  11     4219.67     4044.96     27.70 o 
   5   1  11     2245.33     2058.95     21.94 o 
   7   1  11      797.97      855.67     23.46 o 
   9   1  11     3757.22     3441.54     29.65 o 
  11   1  11      214.10      233.59     22.27 o 
  13   1  11     2324.49     2251.11     22.37 o 
  15   1  11      294.12      277.93     24.91 o 
  17   1  11      580.97      596.23     19.02 o 
  19   1  11       16.27       59.01     35.18 o 
   0   2  11       86.83      132.02     22.35 o 
   2   2  11       46.51       80.45     17.74 o 
   4   2  11      585.43      581.19     21.07 o 
   6   2  11     2838.34     2601.10     25.81 o 
   8   2  11      441.79      493.22     26.35 o 
  10   2  11      127.20      214.34     34.92 o 
  12   2  11      146.35      130.97     16.03 o 
  14   2  11       27.56       20.50     20.81 o 
  16   2  11      493.43      506.25     40.82 o 
  18   2  11       68.38       30.80     17.77 o 
   1   3  11     2073.27     1987.11     20.34 o 
   3   3  11       77.37      136.25     16.93 o 
   5   3  11     3868.54     3480.83     20.46 o 
   7   3  11      825.55      876.29     18.93 o 
   9   3  11      437.97      458.96     16.53 o 
  11   3  11      491.49      446.84     25.36 o 
  13   3  11      883.91      915.78     15.38 o 
  15   3  11       20.71       51.89     13.18 o 
  17   3  11     1281.60     1251.49     15.33 o 
   0   4  11     1443.75     1342.20     23.52 o 
   2   4  11        0.62       58.54     15.56 o 
   4   4  11       20.75       50.55     15.50 o 
   6   4  11      112.70      126.52     15.98 o 
   8   4  11       77.02       59.51     15.96 o 
  10   4  11      150.35      134.31     16.20 o 
  12   4  11        2.31       15.97     14.14 o 
  14   4  11       40.15       40.80     16.63 o 
  16   4  11       12.87       10.26     15.22 o 
   1   5  11     1150.94     1016.65     24.23 o 
   3   5  11     2093.92     2217.04     16.11 o 
   5   5  11     1166.71     1217.53     17.48 o 
   7   5  11      662.71      664.06     16.02 o 
   9   5  11     2212.27     2159.40     24.52 o 
  11   5  11       52.92       88.42     14.72 o 
  13   5  11      856.94      946.55     33.39 o 
  15   5  11      175.13      170.40     20.83 o 
   0   6  11      814.26      732.88     45.77 o 
   2   6  11      242.75      258.79     12.99 o 
   4   6  11       32.60       89.34     14.14 o 
   6   6  11        0.01       15.26     12.13 o 
   8   6  11        6.20        7.53     14.04 o 
  10   6  11      113.33      112.00     16.24 o 
  12   6  11      270.55      272.84     15.63 o 
   1   7  11      633.89      636.77     19.91 o 
   3   7  11      373.17      382.00     14.36 o 
   5   7  11      352.97      382.55     11.79 o 
   7   7  11       74.80       84.51     12.48 o 
   9   7  11      597.82      564.31     19.46 o 
   0   8  11        8.15       -5.83     19.31 o 
   2   8  11       75.30       86.45     16.55 o 
   4   8  11        0.12       27.15     11.96 o 
   0   0  12     7113.66     7611.51     63.30 o 
   2   0  12     3199.02     2846.40     34.46 o 
   4   0  12     2979.61     3112.33     68.34 o 
   6   0  12     2022.11     1933.22     26.47 o 
   8   0  12      154.27      112.98     25.80 o 
  10   0  12     4681.83     4450.50     73.38 o 
  12   0  12     3737.63     3514.88     76.02 o 
  14   0  12      388.76      372.68     32.20 o 
  16   0  12        2.87       28.44     44.88 o 
  18   0  12      285.35      266.41     23.74 o 
   1   1  12      195.05      188.60     21.59 o 
   3   1  12      718.16      715.88     21.03 o 
   5   1  12      363.91      370.76     19.97 o 
   7   1  12      137.72      166.14     20.46 o 
   9   1  12      704.53      708.36     21.67 o 
  11   1  12       93.62       82.75     23.25 o 
  13   1  12        6.39       48.82     20.98 o 
  15   1  12       67.49       43.81     23.27 o 
  17   1  12       12.17       14.62     27.54 o 
   0   2  12     3157.03     3519.99     44.00 o 
   2   2  12     3173.47     2914.69     25.22 o 
   4   2  12      316.27      432.89     18.54 o 
   6   2  12     1063.04      980.47     20.79 o 
   8   2  12     3140.86     3118.87     29.73 o 
  10   2  12     1289.23     1306.79     20.99 o 
  12   2  12        2.47       29.23     16.88 o 
  14   2  12     1389.24     1361.98     19.55 o 
  16   2  12      259.42      222.76     18.07 o 
  18   2  12      241.88      206.87     18.17 o 
   1   3  12      270.81      280.53     15.71 o 
   3   3  12        0.24        9.61     16.25 o 
   5   3  12      101.47      137.93     19.29 o 
   7   3  12       39.32       73.55     17.32 o 
   9   3  12        1.21       -9.27     14.61 o 
  11   3  12      190.31      199.78     17.46 o 
  13   3  12       44.32       21.97     16.80 o 
  15   3  12       34.39       34.43     24.76 o 
  17   3  12       20.76       10.93     17.96 o 
   0   4  12       88.18      192.84     32.46 o 
   2   4  12     1324.57     1154.32     16.90 o 
   4   4  12     3730.37     3721.63     39.93 o 
   6   4  12     3105.90     2956.76     27.71 o 
   8   4  12      573.26      569.18     22.61 o 
  10   4  12      711.32      718.73     18.87 o 
  12   4  12      187.62      199.56     16.55 o 
  14   4  12      780.45      687.95     17.14 o 
  16   4  12      168.32      113.74     15.26 o 
   1   5  12        4.87       -1.47     14.04 o 
   3   5  12       90.54       80.59     16.10 o 
   5   5  12       16.26       64.55     16.20 o 
   7   5  12      144.66      151.00     15.55 o 
   9   5  12       25.16       72.98     21.25 o 
  11   5  12        4.57      -11.98     15.18 o 
  13   5  12       10.23       40.51     16.95 o 
   0   6  12     1482.17     1391.58     43.59 o 
   2   6  12      583.13      544.06     18.14 o 
   4   6  12      400.31      474.00     13.61 o 
   6   6  12     1219.35     1168.21     21.65 o 
   8   6  12      319.39      310.77     19.43 o 
  10   6  12      570.18      554.58     15.83 o 
  12   6  12      129.04      127.16     13.48 o 
   1   7  12        6.11       -7.94     12.45 o 
   3   7  12      298.65      310.91     19.38 o 
   5   7  12      102.14       68.44     12.03 o 
   7   7  12       53.81       58.67     12.77 o 
   1   1  13      711.83      644.70     25.64 o 
   3   1  13      456.41      509.65     19.05 o 
   5   1  13      478.41      559.41     20.85 o 
   7   1  13       51.37      114.00     18.61 o 
   9   1  13       59.37       56.65     18.69 o 
  11   1  13     1187.43     1173.41     20.38 o 
  13   1  13      164.23      121.30     44.76 o 
  15   1  13       16.36       67.62     19.72 o 
  17   1  13       16.94        8.21     33.00 o 
   0   2  13      700.66      702.08     23.33 o 
   2   2  13      114.03       87.18     16.58 o 
   4   2  13      187.93      207.34     16.32 o 
   6   2  13      321.91      321.61     17.92 o 
   8   2  13       93.07       74.26     18.83 o 
  10   2  13       12.00       23.62     21.90 o 
  12   2  13       66.90       95.66     18.19 o 
  14   2  13       20.67       72.45     18.51 o 
  16   2  13        0.35        1.62     20.23 o 
   1   3  13      347.54      337.62     14.64 o 
   3   3  13       96.30      111.39     15.65 o 
   5   3  13        8.84       52.03     16.33 o 
   7   3  13      351.29      409.41     17.25 o 
   9   3  13      266.55      315.29     15.02 o 
  11   3  13       38.84       19.30     22.64 o 
  13   3  13      139.03      217.47     15.62 o 
  15   3  13       17.72       32.40     21.84 o 
   0   4  13     1032.13     1124.59     20.14 o 
   2   4  13       40.49       76.73     14.28 o 
   4   4  13       18.86       42.09     14.59 o 
   6   4  13      391.90      398.67     15.37 o 
   8   4  13        5.20       35.79     15.52 o 
  10   4  13        0.90       42.20     14.71 o 
  12   4  13      133.42      162.60     16.15 o 
  14   4  13       10.52       31.23     14.28 o 
   1   5  13       27.12       50.58     15.57 o 
   3   5  13      480.94      477.64     17.23 o 
   5   5  13      337.73      286.84     14.24 o 
   7   5  13      715.58      744.45     16.51 o 
   9   5  13        1.41       22.44     15.30 o 
  11   5  13       52.22       77.78     16.98 o 
  13   5  13       12.63       39.34     15.93 o 
   0   6  13        0.43       41.08     23.20 o 
   2   6  13       31.42       30.77     13.04 o 
   4   6  13       48.59       81.91     13.31 o 
   6   6  13       10.79       13.65     14.78 o 
   8   6  13       26.80       35.17     13.83 o 
  10   6  13        1.16       13.10     13.61 o 
   1   7  13        7.27       27.88     15.35 o 
   3   7  13       34.82       26.43     13.57 o 
   5   7  13       30.82       33.88     12.52 o 
   0   0  14     3384.04     3397.58     47.63 o 
   2   0  14     1268.58      946.02     33.75 o 
   4   0  14     1729.66     1896.28     37.83 o 
   6   0  14       37.19       48.95     26.14 o 
   8   0  14      917.27     1001.83     28.60 o 
  10   0  14     1345.74     1289.06     25.36 o 
  12   0  14      397.21      342.95     55.28 o 
  14   0  14     1326.19     1398.20     94.89 o 
  16   0  14       57.49       61.22     23.97 o 
   1   1  14        0.78       50.18     18.58 o 
   3   1  14        0.52       16.84     17.76 o 
   5   1  14       68.61       84.79     17.04 o 
   7   1  14      334.84      339.53     17.55 o 
   9   1  14      129.27      124.56     18.70 o 
  11   1  14      501.65      489.70     47.39 o 
  13   1  14        1.93       35.77     17.94 o 
  15   1  14      104.51       87.13     17.56 o 
   0   2  14     4741.32     4968.37     35.19 o 
   2   2  14      268.51      165.51     15.26 o 
   4   2  14     1534.97     1656.15     17.32 o 
   6   2  14      985.37      855.53     18.10 o 
   8   2  14      926.35      921.69     19.03 o 
  10   2  14     1052.92     1022.72     24.65 o 
  12   2  14      250.07      258.06     22.79 o 
  14   2  14      414.03      375.63     30.61 o 
  16   2  14       96.48       56.51     18.43 o 
   1   3  14      381.16      380.72     14.16 o 
   3   3  14       12.31       22.06     16.51 o 
   5   3  14      283.95      311.43     17.08 o 
   7   3  14       25.23       32.95     14.42 o 
   9   3  14       98.49      117.55     14.35 o 
  11   3  14       27.60       59.18     15.34 o 
  13   3  14        0.08       28.46     17.83 o 
  15   3  14        0.42       61.00     43.53 o 
   0   4  14      581.46      767.53     20.05 o 
   2   4  14      142.09       94.18     14.41 o 
   4   4  14     2817.88     2912.81     24.81 o 
   6   4  14     1279.20     1058.35     19.34 o 
   8   4  14      657.39      714.13     16.50 o 
  10   4  14      266.07      272.26     14.38 o 
  12   4  14      107.69      134.30     14.31 o 
   1   5  14       43.25       50.73     13.85 o 
   3   5  14       75.87       74.55     13.36 o 
   5   5  14        0.45        0.43     14.49 o 
   7   5  14        1.38       31.16     21.50 o 
   9   5  14        0.41       35.33     14.56 o 
  11   5  14        5.70       20.41     13.85 o 
   0   6  14      806.19      943.98     19.53 o 
   2   6  14      128.98      101.80     13.20 o 
   4   6  14      444.87      481.55     13.06 o 
   6   6  14       89.94      108.91     14.55 o 
   8   6  14      510.71      581.10     16.36 o 
   1   7  14        0.22       45.30     14.62 o 
   1   1  15     1152.49     1114.41     18.71 o 
   3   1  15      705.39      822.30     17.83 o 
   5   1  15      219.01      206.12     16.25 o 
   7   1  15     1648.84     1858.77     19.75 o 
   9   1  15        2.09       25.22     17.96 o 
  11   1  15     1219.38     1314.47     29.35 o 
  13   1  15       86.25      113.02     20.79 o 
  15   1  15      386.89      374.79     40.35 o 
   0   2  15      117.54      126.07     26.94 o 
   2   2  15       16.30       26.81     14.57 o 
   4   2  15      410.06      378.06     19.03 o 
   6   2  15      641.04      619.21     22.83 o 
   8   2  15       58.52       62.99     17.48 o 
  10   2  15        1.92       46.46     18.73 o 
  12   2  15        1.43       31.92     19.32 o 
  14   2  15       14.75       19.59     19.40 o 
   1   3  15       28.23       97.54     17.82 o 
   3   3  15     2350.21     2420.61     30.03 o 
   5   3  15       84.08       61.29     16.73 o 
   7   3  15      819.74      921.50     15.66 o 
   9   3  15      178.86      160.87     26.12 o 
  11   3  15      431.93      530.72     17.76 o 
  13   3  15        0.75        6.15     16.52 o 
   0   4  15      138.86      129.50     18.72 o 
   2   4  15       33.08       47.75     12.97 o 
   4   4  15       83.50       84.13     14.89 o 
   6   4  15        0.00        5.83     15.31 o 
   8   4  15       36.02       27.10     16.85 o 
  10   4  15       89.05      109.95     15.82 o 
  12   4  15       50.97       84.87     35.99 o 
   1   5  15      595.36      581.53     13.27 o 
   3   5  15      251.81      321.66     13.85 o 
   5   5  15      236.86      193.06     17.76 o 
   7   5  15     1061.12     1059.72     15.20 o 
   9   5  15       16.04       47.76     15.17 o 
   0   6  15       30.14       35.89     17.41 o 
   2   6  15      209.68      228.58     13.60 o 
   4   6  15        4.36       35.64     13.79 o 
   6   6  15        2.33        9.69     14.38 o 
   0   0  16       57.49       87.18     42.29 o 
   2   0  16       61.84      116.37     53.84 o 
   4   0  16      628.58      691.90     23.72 o 
   6   0  16       14.21       59.44     24.14 o 
   8   0  16      107.56       95.86     26.34 o 
  10   0  16        1.75       48.32     34.16 o 
  12   0  16        6.19      -20.49     34.62 o 
  14   0  16      262.16      252.70     26.03 o 
   1   1  16       22.89       45.08     17.21 o 
   3   1  16       67.20       90.38     17.48 o 
   5   1  16       50.76       75.77     17.09 o 
   7   1  16        3.03       23.04     16.05 o 
   9   1  16        0.31       37.29     19.01 o 
  11   1  16        6.66        9.43     21.40 o 
  13   1  16      157.43      149.67     19.56 o 
   0   2  16      414.70      451.05     21.22 o 
   2   2  16      125.09      235.92     14.79 o 
   4   2  16      277.01      350.07     15.12 o 
   6   2  16        1.60       42.83     20.36 o 
   8   2  16      106.70      142.35     17.57 o 
  10   2  16       10.31        8.73     18.61 o 
  12   2  16        0.74        6.41     20.40 o 
   1   3  16      234.79      268.11     14.52 o 
   3   3  16        7.22       47.95     15.85 o 
   5   3  16       50.83       80.43     18.83 o 
   7   3  16        5.17       30.86     14.23 o 
   9   3  16       25.27       24.35     14.95 o 
  11   3  16       74.27      122.26     14.82 o 
   0   4  16      326.10      415.32     28.72 o 
   2   4  16       83.58      161.84     15.79 o 
   4   4  16      131.45      194.10     14.74 o 
   6   4  16        4.07       24.33     13.72 o 
   8   4  16       20.72       51.75     13.44 o 
  10   4  16       21.53       28.39     14.89 o 
   1   5  16       84.57      113.34     12.62 o 
   3   5  16       62.63       83.03     12.72 o 
   5   5  16       66.43       52.95     14.43 o 
   7   5  16        5.35       29.43     18.68 o 
   1   1  17      188.73      202.59     15.03 o 
   3   1  17      777.20      772.88     21.27 o 
   5   1  17      363.02      327.96     17.34 o 
   7   1  17      645.04      664.12     17.35 o 
   9   1  17       20.63       13.47     18.62 o 
  11   1  17      390.71      445.23     24.06 o 
   0   2  17       97.35      103.08     21.12 o 
   2   2  17       21.52       45.42     14.77 o 
   4   2  17       33.63       59.21     16.71 o 
   6   2  17        7.29       16.87     14.84 o 
   8   2  17       46.01       51.48     15.31 o 
  10   2  17        4.71       39.59     18.25 o 
   1   3  17     1061.04      952.67     14.75 o 
   3   3  17      689.93      679.56     15.27 o 
   5   3  17      336.59      300.66     14.91 o 
   7   3  17     1139.80     1100.37     16.25 o 
   9   3  17      229.59      167.29     14.36 o 
   0   4  17       11.40       36.29     18.06 o 
   2   4  17        7.25       13.74     18.18 o 
   4   4  17       99.93      119.70     13.27 o 
   6   4  17        0.74       35.20     18.32 o 
   1   5  17      141.57      122.86     12.74 o 
   3   5  17      367.60      363.07     17.11 o 
   0   0  18      354.54      350.22     40.68 o 
   2   0  18       52.43       27.62     26.04 o 
   4   0  18      571.81      568.68     22.67 o 
   6   0  18      129.90       86.86     29.11 o 
   8   0  18      256.17      310.34     24.86 o 
  10   0  18      153.18      118.87     33.56 o 
   1   1  18       63.98      107.34     15.26 o 
   3   1  18       64.97       64.71     16.71 o 
   5   1  18       13.45       40.83     15.73 o 
   7   1  18      112.05      158.53     19.27 o 
   9   1  18       44.25       26.72     17.87 o 
   0   2  18      313.27      344.62     42.18 o 
   2   2  18       75.28       62.64     18.14 o 
   4   2  18      313.84      400.01     14.78 o 
   6   2  18       55.53       49.22     14.44 o 
   8   2  18      240.41      243.81     14.73 o 
   1   3  18        4.62        8.80     14.49 o 
   3   3  18        4.28       27.94     13.43 o 
   5   3  18       27.93       31.25     14.26 o 
   7   3  18       15.87       55.95     15.02 o 
   0   4  18      468.78      466.84     25.91 o 
   2   4  18       38.31       56.84     14.70 o 
   1   1  19       10.67       30.05     14.11 o 
   3   1  19        3.42       14.81     14.19 o 
   5   1  19        3.82       14.60     26.34 o 
   0   2  19       17.89       59.23     20.14 o 
   2   2  19       34.64       54.08     14.57 o 
   4   2  19       42.11       59.72     14.70 o 
   1   3  19       75.68       75.54     15.01 o 
                                                 
